# Supplementary material for: Survey data on students’ online shopping behaviour: A focus on selected university students in Indonesia
Source: Data Brief. 2020 Jan 2;29:105073. doi: 10.1016/j.dib.2019.105073 (PMC6965723; doi:10.1016/j.dib.2019.105073)
Supplement: Multimedia component 2 [file mmc2.zip]

Archive with 1 entries (1 files):
- dib_105073_data student online shopping behavior_mmc2.sav
