# Supplementary material for: Survey data on students’ online shopping behaviour: A focus on selected university students in Indonesia
Source: Data Brief. 2020 Jan 2;29:105073. doi: 10.1016/j.dib.2019.105073 (PMC6965723; doi:10.1016/j.dib.2019.105073)
Supplement: Multimedia component 3 [file mmc3.xml]

<?xml version="1.0" encoding="utf-8" standalone="no"?>
<data>
  <datasets>
    <author>kuswanto.its@gmail.com;heri_k@statistika.its.ac.id</author>
    <type>0</type>
    <dataset>
      <value>6</value>
      <reason>Other (please explain)</reason>
      <comments>I have submitted my raw data as a supplementary data file along with my manuscript</comments>
    </dataset>
  </datasets>
</data>
